# Supplementary material for: Hydration status in adults with metabolic disorders in relation to socioeconomic, lifestyle and health factors
Source: PLoS One. 2024 Jul 5;19(7):e0305540. doi: 10.1371/journal.pone.0305540 (PMC11226131; doi:10.1371/journal.pone.0305540)
Supplement: S1 Data — (XLSX) [file pone.0305540.s001.xlsx]

## Sheet: Database
Number	Sex	Age (years)	Hypertension	Overweight	Obesity	Diabetes	Headaches	Elevated sugar	Pressure surges	Education	Place of residence	Professional status	Economic status	health status	Fatigue during the day	Excessive sweating	Feeling of fullness and an expanding abdomen	Heaviness in the legs	Swelling of the face and eyelids	Hand swelling	Swelling of the legs and ankles	Lower urinary tract infections	Oliguria	Very frequent urination	Medicine use	Special diet	Supplement use	Cigarette smoking	Physical activity	Feeling thirsty usually (SCALE)	Feeling thirsty frequently	Possibility of satisfying the thirst	Limitations in the consumption of beverages	Feeling thirsty for the moment of the data collection (SCALE)	Non-alcoholic beverages (ml/d)	Urine osmolality (mOsm/kg H2O)
1	1	31	1	2	2	2	2	2	2	4	1	3	3	3	3	1	2	2	2	2	1	2	2	2	1	1	2	2	1	7	1	2	2	7	3105.3	414
2	1	64	1	2	2	2	1	2	2	3	3	1	2	2	4	2	2	2	2	2	1	2	2	2	1	2	2	2	1	4	2	1	2	4	3034	1023
3	1	33	2	2	2	2	1	2	2	4	3	3	3	3	4	1	1	2	2	2	2	2	2	1	2	2	2	2	2	7	1	1	2	4	2366.5	635
4	1	50	2	2	2	2	1	2	2	3	2	1	3	2	3	1	2	2	1	2	2	2	2	1	1	1	1	2	1	3	2	1	2	3	3577.5	615
5	1	42	1	2	2	2	1	1	2	4	1	3	2	2	4	1	2	1	2	2	2	2	2	2	1	2	1	2	1	4	2	1	2	4	1818.65	723
6	1	65	1	1	2	1	2	1	2	2	2	1	3	1	3	1	2	1	2	2	1	2	2	2	1	2	2	2	1	1	2	2	2	2	1317	459
7	1	33	2	2	2	1	2	1	2	4	3	3	3	2	4	1	1	2	2	2	1	2	2	2	1	1	1	2	2	4	2	1	2	4	1071.2	224
8	1	24	2	1	2	2	1	2	2	4	3	1	2	3	3	2	2	2	2	1	2	2	2	2	1	2	1	2	1	5	1	1	2	4	2349.75	749
9	1	62	1	2	2	2	2	2	1	3	3	1	2	1	4	1	2	2	2	2	2	2	2	1	1	2	2	2	1	4	2	1	2	4	1955	734
10	1	50	2	2	1	2	2	2	2	4	3	2	3	2	4	1	1	1	1	1	1	2	2	2	1	2	2	2	1	6	1	1	1	7	2200	347
11	1	58	2	2	2	1	2	1	2	4	1	1	3	2	3	2	2	1	1	1	1	2	2	2	2	2	2	2	1	7	1	1	2	7	2642	74
12	1	51	1	2	1	2	1	2	2	2	3	3	2	0	1	1	1	1	1	2	1	2	2	2	1	1	2	2	1	4	2	1	2	4	2300	397
13	1	68	1	1	2	2	1	2	2	2	2	1	2	2	3	1	2	2	2	2	2	2	2	1	1	2	2	2	1	4	2	1	2	4	1799.5	317
14	1	49	2	1	2	2	2	2	2	4	3	3	2	2	4	1	1	1	2	2	2	2	2	2	2	1	2	2	1	4	2	1	2	4	2250	338
15	1	36	2	2	1	2	1	2	2	4	3	3	2	1	3	1	1	1	1	1	1	2	2	2	1	2	1	1	1	2	2	2	2	3	2717.5	703
16	1	66	1	2	1	1	2	2	2	3	3	1	2	2	4	1	1	1	2	2	2	2	2	1	1	1	1	2	2	4	2	1	1	1	2109	457
17	1	56	1	2	1	2	2	2	2	4	3	3	1	3	3	2	2	2	2	2	1	2	2	2	1	2	1	2	2	4	2	1	2	2	2721.5	537
18	1	51	1	2	1	2	2	2	2	2	1	3	2	2	4	1	1	1	1	1	1	2	2	2	1	1	1	2	2	5	1	2	1	2	2983	726
19	1	31	2	2	2	2	1	2	2	3	3	3	2	0	4	1	2	1	2	2	2	2	2	2	1	2	2	2	1	2	2	1	2	1	1081.5	961
20	1	66	1	2	2	2	2	2	2	3	3	1	3	3	3	2	1	2	2	2	2	2	2	2	1	2	1	2	2	4	2	1	2	1	1725	431
21	1	33	1	2	2	2	2	2	2	4	3	3	1	2	4	2	1	2	1	2	2	1	2	2	1	2	1	2	2	4	2	1	2	1	3230	222
22	1	65	1	2	2	2	1	2	1	4	3	3	3	3	2	1	2	2	2	2	2	2	2	2	1	2	1	1	3	7	1	1	2	4	2283	524
23	1	33	1	2	2	2	1	2	1	4	3	3	2	3	3	2	1	1	2	2	2	2	2	2	1	2	2	2	1	2	2	2	2	2	1614.25	761
24	1	25	1	2	2	2	1	2	1	5	3	2	3	0	3	2	2	1	2	2	2	2	2	2	2	2	2	1	1	4	2	1	2	1	3731.75	1018
25	1	39	1	2	2	2	1	2	1	3	3	3	2	2	4	2	1	2	2	2	2	2	2	2	1	2	2	2	1	5	2	1	2	1	6300	637
26	1	34	1	2	2	2	1	2	1	4	3	3	3	3	4	2	2	2	2	2	2	2	2	2	1	1	1	2	3	4	1	1	2	7	3202.75	279
27	1	45	1	2	2	2	1	2	1	3	2	3	2	3	2	1	2	1	2	2	2	2	2	2	1	2	2	2	1	7	1	1	2	7	2094.5	268
28	1	58	1	2	2	1	1	1	2	4	3	1	2	2	3	2	2	1	1	2	2	2	2	2	1	2	2	2	1	7	1	1	2	7	1819	367
29	1	28	2	2	2	1	1	1	2	4	3	3	3	2	3	2	2	1	2	1	2	2	2	2	1	2	2	2	2	3	2	1	2	2	2489.25	389
30	1	22	2	2	1	2	2	2	2	5	2	2	2	3	1	2	2	2	2	2	2	2	2	2	2	2	2	2	1	7	2	1	2	4	5652.5	850
31	1	44	2	2	2	1	2	2	2	4	3	3	2	2	4	1	2	2	1	2	1	2	2	2	1	1	1	2	3	4	1	1	2	3	2386.15	584
32	1	19	2	2	2	1	1	1	2	3	3	1	2	1	3	2	1	1	1	2	2	1	2	1	1	2	1	2	3	4	1	1	2	5	4962.15	540
33	1	21	2	2	2	1	1	1	2	5	3	1	2	2	3	1	2	2	2	2	2	2	2	2	1	2	2	2	1	3	2	1	2	1	1073.5	666
34	1	54	2	1	2	1	1	1	2	3	3	1	2	1	4	1	1	1	2	2	1	2	2	1	1	2	2	1	3	7	1	1	2	4	4211.75	675
35	1	36	2	2	1	2	2	1	2	1	3	3	2	2	3	2	2	2	2	2	2	2	2	2	1	2	2	1	1	3	2	2	2	1	2682	867
36	1	56	2	2	1	2	2	2	2	3	3	3	3	2	3	2	1	2	2	2	1	2	2	2	2	1	2	2	1	1	2	1	1	1	1908.5	949
37	1	40	2	2	2	2	1	2	2	4	3	3	2	3	3	2	1	2	2	2	2	2	2	2	1	1	1	2	2	4	2	1	2	4	2000	822
38	1	42	1	2	2	2	1	2	2	4	3	3	3	2	4	2	1	1	1	2	1	2	2	2	1	2	1	1	1	5	1	1	2	5	2705.25	823
39	1	60	1	2	2	2	2	2	2	3	3	1	1	2	3	2	2	2	2	2	2	2	2	2	1	2	2	2	1	3	2	1		1	1293	451
40	1	65	1	2	2	2	2	2	2	4	3	1	2	2	3	2	1	1	2	2	2	2	2	2	1	2	2	2	1	2	2	1	2	1	1771.75	164
41	1	23	2	2	1	2	2	2	2	3	1	2	1	2	4	1	1	1	2	2	1	1	2	1	1	1	1	2	2	4	2	1	2	4	3595	1015
42	1	61	1	2	2	1	1	1	1	2	3	1	2	2	2	2	2	1	2	2	2	2	2	1	1	2	2	1	1	6	1	1	2	4	2949	567
43	1	48	2	2	1	2	1	2	2	3	2	3	3	2	3	1	1	1	1	1	1	2	2	2	2	2	2	2	1	5	2	1	2	3	2737.35	884
44	1	64	1	2	1	2	2	2	2	1	3	1	2	0	4	1	1	1	2	2	2	2	2	2	1	2	2	1	1	4	2	2	2	4	3122.5	503
45	1	67	1	1	2	2	2	1	2	3	3	2	3	2	4	2	2	1	1	1	2	2	2	2	1	2	2	2	1	1	2	1	2	1	1730.5	348
46	1	34	2	2	1	2	1	1	2	4	3	2	3	2	4	1	1	1	2	1	1	2	2	2	1	2	2	2	1	1	1	1	2	1	2865.15	533
47	1	49	1	2	2	2	2	2	2	4	2	2	2	2	3	2	1	2	2	2	2	2	2	1	1	2	2	2	1	1	2	1	1	1	1700	515
48	1	57	1	1	2	2	1	2	1	2	2	1	1	2	4	1	2	1	1	2	1	2	2	2	1	2	2	1	1	4	2	2	2	4	1813	253
49	1	56	1	2	1	2	1	2	2	2	3	3	3	2	4	1	1	1	2	2	2	2	2	2	1	2	2	2	1	7	1	1	1	7	2285	951
50	1	51	1	1	2	1	1	1	2	4	1	2	1	2	4	1	1	2	2	2	2	2	2	2	1	1	1	2	2	5	1	2	2	4	2400	468
51	1	70	1	2	2	2	2	2	1	4	3	1	2	3	2	2	2	2	2	2	2	2	2	2	1	2	2	2	1	2	2	1	2	1	3010	118
52	1	59	1	2	2	1	1	1	2	4	3	3	1	3	1	2	2	2	2	2	2	2	2	2	1	2	2	2	1	4	2	1	2	2	2535	553
53	1	21	2	2	2	1	1	1	1	3	3	3	3	2	3	2	1	2	2	2	2	1	2	1	1	2	2	2	2	4	1	2	2	4	3795	678
54	1	58	2	2	2	1	2	1	2	3	3	1	2	3	2	2	2	1	2	2	2	2	1	2	1	2	2	2	1	2	2	1	2	1	2850	547
55	1	47	1	2	2	2	2	2	2	4	3	3	2	2	3	1	1	2	1	1	1	2	1	2	1	2	1	2	3	5	2	1	2	4	2989.3	770
56	1	18	1	2	2	2	2	2	2	5	3	1	2	0	3	2	2	2	2	2	2	2	2	2	1	2	1	2	1	2	2	1	1	3	2284.65	270
57	1	68	1	2	1	2	2	2	2	4	3	1	2	2	3	2	2	2	2	2	1	2	2	2	1	2	1	2	2	4	2	2	2	4	1697	771
58	1	63	1	2	2	2	2	2	2	3	3	1	1	3	3	1	1	2	2	2	2	2	2	2	1	2	1	1	2	4	2	1	2	7	4360.15	238
59	1	48	1	2	1	2	1	2	1	4	3	3	2	3	4	1	1	1	1	1	1	2	2	2	1	2	2	2	0	4	1	2	1	4	2475	702
60	1	33	1	2	2	2	1	1	1	4	3	3	3	0	4	1	1	1	2	1	1	1	2	2	2	1	1	1	2	2	2	1	2	5	2909.95	680
61	1	45	1	2	2	2	1	2	1	4	2	3	3	2	4	2	1	1	2	2	1	2	2	2	1	1	1	2	2	4	2	2	2	3	1967.5	534
62	1	62	1	2	1	2	2	2	2	4	3	1	3	2	4	1	1	1	1	2	2	2	2	2	1	2	1	2	1	4	2	1	2	1	2605	314
63	1	21	1	2	1	2	2	2	1	3	3	3	3	2	3	2	2	2	2	2	2	2	2	2	2	2	2	1	2	4	1	1	1	3	2120.8	811
64	1	51	1	2	2	2	1	2	1	3	3	3	1	2	4	2	2	1	2	1	1	2	2	2	1	2	2	1	2	4	2	1	2	4	4023	579
65	1	47	1	2	1	2	2	2	1	4	2	3	3	3	2	1	1	1	2	1	2	2	2	1	1	2	1	2	2	4	2	1	2	1	3209.15	503
66	1	30	1	1	2	2	2	2	2	4	3	3	3	3	3	2	2	2	2	2	2	2	2	2	2	2	2	1	1	2	2	2	2	2	2207.5	898
67	1	63	1	1	2	2	2	2	2	3	3	3	3	2	3	2	2	2	2	2	2	2	2	2	1	2	2	1	2	1	2	1	2	1	4044.5	503
68	1	47	2	1	2	2	2	2	2	3	1	3	2	3	1	2	2	2	2	2	2	2	2	2	2	1	2	2	1	7	1	1	2	2	4442	369
69	1	54	1	2	2	2	2	2	1	1	3	1	3	0	2	2	2	1	2	2	2	2	2	2	1	2	2	1	2	4	1	1	1	1	1710.6	446
70	1	45	2	2	1	1	1	1	2	3	3	3	3	2	3	2	1	1	1	1	1	2	2	2	2	1	2	2	1	4	1	1	2	4	1869.5	625
71	1	59	1	2	1	2	2	2	2	3	3	1	3	1	3	2	2	2	2	2	2	2	2	2	1	2	2	1	1	4	2	1	2	4	6030	361
72	1	69	1	2	1	1	2	1	2	3	3	1	2	3	4	1	2	2	1	1	1	2	2	2	1	1	1	1	1	7	1	1	2	7	2480	458
73	1	43	2	2	2	1	1	1	2	3	3	1	3	2	3	2	1	2	2	2	2	2	2	1	1	2	2	1	1	5	1	1	2	2	2460	503
74	1	38	2	2	2	1	1	1	2	4	3	1	3	2	3	2	2	2	2	2	2	2	2	2	1	2	1	2	1	3	2	1	2	3	1625	433
75	1	59	1	2	1	1	2	1	2	3	2	1	2	1	4	1	1	1	2	2	2	2	1	2	1	2	2	2	1	1	2	1	1	1	4400	584
76	1	38	2	2	1	1	1	2	2	4	3	3	3	2	3	2	1	1	2	2	2	2	2	2	1	2	1	2	1	2	2	2	2	4	1606	457
77	1	65	1	2	2	2	1	2	2	3	3	1	2	2	3	2	1	1	2	2	2	2	2	1	1	2	2	2	1	7	1	1	2	7	2844.5	310
78	1	53	2	2	1	2	2	1	2	4	1	3	2	2	4	2	1	1	2	2	2	2	2	2	1	1	2	2	2	3	2	1	2	1	6641.5	569
79	1	65	1	2	1	2	2	1	2	3	3	1	2	1	4	2	1	2	1	1	2	2	2	2	1	2	2	2	1	6	1	1	2	6	2478.5	446
80	1	39	2	2	2	1	2	1	2	4	3	2	3	2	3	2	2	1	2	1	1	1	2	2	1	2	1	2	1	2	2	2	1	4	2143.55	187
81	1	54	2	2	2	1	1	1	2	4	3	3	3	2	3	1	2	2	2	2	2	2	2	1	1	2	2	2	1	4	1	1	2	4	3369	283
82	1	62	1	2	2	2	1	1	2	4	3	1	1	2	4	2	1	1	2	2	2	1	2	2	2	2	1	2	3	4	1	1	2	1	3424.45	636
83	1	66	1	2	1	1	2	1	2	3	3	1	2	2	4	1	1	1	1	1	2	2	2	2	1	2	2	2	1	4	2	1	2	4	2760	641
84	1	41	2	2	2	1	1	1	2	1	2	3	2	2	2	2	1	2	2	2	2	2	2	2	1	1	2	2	1	7	1	2	2	6	2512.5	697
85	1	45	2	2	1	2	1	2	2	3	3	3	2	2	4	1	2	1	2	2	1	2	2	2	1	2	2	2	2	5	2	1	2	4	2300	615
86	1	47	2	2	2	1	2	1	2	3	3	3	2	3	3	2	2	2	2	2	2	2	2	1	1	1	2	1	1	5	1	2	2	6	2875	191
87	1	67	1	2	2	2	1	1	2	3	3	3	2	3	2	2	1	1	2	2	2	2	2	2	1	1	2	2	1	4	2	1	2	6	2400	398
88	1	67	2	2	2	2	1	1	2	4	2	1	2	1	4	1	2	1	1	2	1	2	2	2	1	2	2	2	1	2	2	1	2	1	2335	298
89	1	45	1	2	1	1	2	1	2	3	3	3	2	3	3	2	2	2	2	2	2	2	2	2	2	2	2	2	1	4	2	1	2	4	6050	784
90	1	45	2	2	1	1	1	1	2	3	3	3	2	1	4	1	1	1	2	1	1	2	2	2	1	2	2	2	1	3	2	2	2	4	3583.75	898
91	1	61	2	1	2	1	2	2	2	3	3	3	2	1	3	1	1	1	2	1	1	2	2	2	1	2	1	2	1	4	2	1	2	4	2874.3	503
92	1	65	2	2	1	1	1	1	2	2	3	2	2	2	3	1	1	1	1	1	1	2	2	2	1	1	2	2	1	1	2	2	2	1	3494	421
93	1	33	1	1	2	2	1	1	2	4	1	3	3	0	4	2	1	2	1	2	1	2	1	2	1	2	2	2	1	1	2	1	2	6	1462	809
94	1	60	1	2	1	2	1	2	2	1	3	1	2	1	3	1	2	1	2	2	2	2	2	1	1	2	1	2	1	4	1	1	2	1	1462.5	357
95	1	36	2	2	1	2	1	2	2	4	3	3	2	0	3	2	2	2	2	1	1	2	2	2	2	1	2	2	2	4	2	1	2	4	4021.35	238
96	1	37	2	2	1	2	1	1	2	1	2	1	2	2	3	1	2	2	2	1	1	2	2	1	1	2	2	2	1	7	1	1	2	4	2684	341
97	1	46	2	2	1	2	2	2	1	3	2	3	2	3	3	1	2	1	2	2	1	2	2	2	1	1	1	1	1	4	1	2	2	2	3417.5	727
98	1	63	1	2	2	2	2	1	1	4	3	1	2	1	4	2	2	1	2	2	1	2	2	2	1	2	2	2	1	4	2	1	2	5	2397	197
99	1	67	2	2	2	1	1	1	2	3	2	1	2	2	4	2	2	2	2	2	2	2	2	2	1	2	2	2	1	4	2	1	2	4	2388.25	808
100	1	61	1	1	2	2	1	2	2	2	3	1	2	2	1	2	2	1	2	1	1	2	1	2	1	2	2	2	1	6	1	1	1	4	2400	461
101	1	52	1	2	1	1	2	1	1	3	3	3	3	2	3	1	1	1	1	1	1	2	2	1	1	2	2	2	1	5	1	1	2	4	3014	552
102	1	64	1	2	1	1	2	1	2	3	3	1	2	2	3	2	2	2	2	2	2	2	2	2	1	2	1	2	1	4	2	1	2	1	2169.5	343
103	1	51	2	2	1	1	1	2	2	4	3	3	2	2	3	1	1	1	1	1	1	2	2	1	1	1	2	2	1	5	1	1	2	2	3061	728
104	1	59	1	2	2	2	1	2	1	3	3	3	3	3	3	2	1	2	2	2	2	2	2	2	2	2	1	1	1	4	1	1	2	4	2952.5	365
105	1	66	1	1	2	1	1	2	1	4	3	1	2	1	4	1	2	1	2	1	1	2	2	2	1	2	2	2	1	2	2	1	2	2	4504.25	167
106	1	68	1	2	1	2	1	1	1	4	3	1	2	1	4	2	2	1	2	2	1	2	2	2	1	2	1	2	1	4	1	1	2	4	2220	423
107	1	47	1	2	2	2	1	2	2	2	3	3	2	2	3	1	2	2	2	2	1	2	2	2	1	2	2	1	1	4	2	1	2	4	2032.5	385
108	1	70	1	1	2	2	2	2	2	3	3	1	1	2	3	2	1	1	2	2	2	1	1	2	1	2	1	2	3	1	2	1	2	1	2697	390
109	1	70	1	2	2	2	1	1	1	3	3	1	2	2	3	1	2	2	2	2	2	2	2	2	1	2	2	2	1	4	2	1	1	1	2325	740
110	1	59	1	1	2	1	2	2	1	4	3	3	3	2	3	1	2	1	2	2	2	2	2	2	1	2	1	2	2	4	2	1	2	3	2877.15	532
111	1	48	1	2	1	2	2	2	2	2	1	3	2	2	1	1	1	1	2	1	2	2	2	2	1	2	2	1	3	4	1	1	2	4	4044.5	731
112	1	31	1	1	2	2	1	2	2	4	3	3	3	2	3	1	1	2	1	2	2	2	2	2	1	2	2	2	1	4	1	1	2	4	5052.75	1157
113	1	66	1	2	1	2	1	2	1	2	3	1	2	2	3	2	1	1	2	2	2	2	2	1	1	2	2	2	1	2	2	1	2	2	1592	519
114	1	60	1	1	2	1	1	1	1	1	2	1	2	1	4	2	1	2	2	2	2	2	2	2	1	2	1	1	1	4	2	1	2	4	2560	292
115	1	66	1	1	2	2	2	1	1	2	3	1	3	2	3	1	1	2	2	2	2	2	2	1	1	2	2	2	1	4	2	2	2	1	2312.75	236
116	1	55	2	2	1	1	1	1	1	3	2	2	1	2	4	1	2	2	2	2	2	2	2	2	1	2	2	2	2	3	2	2	2	2	2770	428
117	1	67	1	1	2	2	1	1	1	4	3	3	2	1	2	1	1	2	1	2	2	2	2	1	1	2	2	2	2	7	1	1	2	7	3375	505
118	1	59	1	2	2	2	2	2	2	4	1	3	2	3	2	2	2	2	2	2	2	2	2	2	1	2	1	2	2	3	1	1	2	1	3168.75	288
119	1	48	1	1	2	2	1	1	1	1	1	3	3	3	2	2	2	2	2	2	2	2	2	2	1	2	2	1	2	4	2	1	2	1	3461.5	758
120	1	50	1	2	1	1	1	1	2	2	3	3	2	2	4	1	1	1	1	2	1	2	2	1	1	2	2	2	1	4	2	1	2	1	1364.5	387
121	1	47	2	2	1	2	2	1	2	3	3	1	2	1	4	1	1	1	1	1	1	2	2	2	1	1	1	2	1	7	1	1	2	6	2297.8	503
122	1	68	1	2	1	1	2	1	2	4	3	1	2	2	3	1	1	1	2	2	2	2	2	2	1	2	2	2	1	4	2	1	2	4	2000	442
123	1	38	1	2	1	1	1	1	2	3	2	3	2	2	4	1	2	2	2	2	2	2	2	1	1	2	2	1	2	7	1	1	2	4	3415	576
124	1	64	1	2	1	2	2	1	2	3	3	1	2	1	3	2	2	1	2	2	1	2	2	2	1	1	1	1	1	4	2	1	2	1	4150	199
125	1	54	2	2	1	1	2	1	2	3	3	1	2	2	3	2	1	1	2	2	1	2	2	2	1	2	1	2	2	4	2	2	2	4	3930	738
126	1	51	1	2	1	1	1	1	2	3	3	3	3	2	3	1	2	1	2	1	2	2	2	2	2	1	2	2	1	7	1	2	2	7	5002.5	888
127	1	64	1	2	2	2	2	1	2	2	3	1	2	2	4	1	1	1	2	2	2	2	2	1	1	2	2	1	1	3	2	1	2	1	3780	455
128	1	59	1	2	1	1	1	1	2	3	3	3	2	2	4	1	1	1	1	1	1	2	2	1	1	2	2	2	1	7	1	2	2	1	1536.5	346
129	1	68	2	1	2	1	2	1	2	4	2	2	3	2	1	2	2	2	2	2	2	2	2	2	1	2	1	1	2	1	2	1	2	1	1362	236
130	1	42	2	2	1	1	1	1	2	1	2	1	1	2	3	2	1	2	2	2	2	2	2	2	1	2	2	2	1	1	2	1	2	1	1236.86	634
131	1	44	2	2	1	1	2	2	2	4	3	3	3	3	3	1	2	2	2	2	2	2	2	2	1	2	2	2	1	4	2	1	2	4	2127.1	316
132	1	66	1	2	2	2	1	1	2	2	3	1	2	3	4	1	1	2	2	2	1	2	2	2	1	2	2	1	1	7	1	1	2	6	2246.8	585
133	1	69	2	2	1	2	2	1	2	3	3	1	2	1	2	2	1	1	2	2	1	2	2	2	1	2	2	2	1	1	2	1	2	2	1717.5	307
134	1	57	1	2	1	2	1	2	1	3	3	3	3	1	4	2	1	1	2	2	1	2	1	2	1	1	2	2	1	7	1	1	2	4	2331.5	141
135	1	65	1	2	1	1	1	1	1	3	3	1	1	0	4	1	2	1	1	2	1	1	1	1	1	1	2	2	1	2	1	1	1	2	2656.1	840
136	1	62	2	2	1	1	1	1	1	3	3	1	2	1	4	1	1	2	2	2	2	2	2	1	1	1	2	2	1	3	2	1	2	1	2215	611
137	1	57	2	2	1	2	1	1	1	3	3	3	2	1	4	2	2	1	2	1	1	2	2	2	1	2	2	2	0	4	1	1	2	4	1653.9	478
138	1	56	2	2	1	2	1	2	1	3	3	2	2	1	4	1	1	1	1	1	2	2	2	1	1	2	2	2	1	4	1	1	2	2	4028.5	422
139	1	59	1	2	1	1	2	1	1	3	3	3	2	3	3	2	2	2	2	2	2	2	2	2	1	2	2	2	1	1	2	1	2	1	1374.5	361
140	1	45	2	2	1	2	1	2	2	3	2	1	2	2	4	1	2	1	1	1	1	2	2	2	2	2	2	2	1	7	1	1	2	6	3150	933
141	1	52	1	2	1	2	2	1	1	3	2	2	3	2	3	2	1	2	1	2	2	2	2	2	1	2	2	1	2	4	2	1	2	4	2115.5	390
142	1	70	1	2	1	2	1	1	2	3	3	1	3	3	1	2	2	1	2	2	1	2	2	1	1	2	1	2	1	5	1	1	2	4	1852.5	471
143	1	69	1	1	2	1	1	1	1	2	3	1	2	3	3	1	2	2	2	2	2	2	2	2	1	2	2	2	1	6	1	1	2	4	2647	298
144	1	66	1	1	2	2	1	1	1	3	3	1	2	2	3	2	2	2	2	2	2	2	2	2	1	2	2	1	0	1	2	2	2	1	2377	704
145	1	53	1	2	1	1	1	1	1	3	3	3	2	2	3	1	2	2	2	2	2	2	2	2	1	2	2	2	1	5	2	1	2	6	2939	532
146	1	65	1	2	2	2	1	1	1	3	3	1	2	1	4	1	2	2	2	2	2	2	2	2	1	2	2	1	0	3	2	1	2	3	2136.75	950
147	1	33	1	2	1	1	1	1	1	4	3	1	1	2	1	1	1	1	2	1	1	2	2	2	1	2	2	2	1	2	2	1	2	3	2296.1	795
148	1	53	1	2	1	1	1	1	1	3	3	1	2	1	4	1	2	1	1	2	1	2	2	2	1	2	2	2	1	5	2	1	2	1	1950	547
149	1	66	1	1	2	1	2	2	1	3	2	1	2	2	3	1	2	2	2	2	2	2	2	2	1	2	2	2	1	7	1	1	2	6	3695	443
150	1	61	1	1	2	2	2	1	1	3	3	1	2	1	3	2	1	1	1	1	1	2	1	2	1	2	1	2	1	5	1	1	2	1	2022.5	115
151	1	29	1	2	2	1	2	1	1	4	3	3	3	0	3	2	2	2	2	2	2	2	2	2	1	2	2	2	2	1	2	1	2	1	1328.25	656
152	1	43	1	2	2	2	1	2	2	3	2	3	2	1	2	2	1	2	1	2	2	2	2	2	1	2	2	2	1	4	2	1	2	4	1705	342
153	1	57	1	2	2	2	1	1	2	3	3	3	2	3	3	1	2	2	2	2	2	2	2	2	1	2	2	2	1	4	2	1	2	5	5952.5	38
154	1	56	1	1	2	2	1	1	1	3	3	3	2	2	4	1	2	2	2	1	1	2	2	1	1	2	2	1	1	5	1	2	2	7	2100	581
155	1	59	1	2	1	2	1	1	1	4	3	3	3	1	4	1	2	1	2	1	1	2	2	2	1	2	2	2	1	4	1	1	2	4	4931.5	189
156	1	61	1	2	1	1	2	1	1	4	3	3	2	2	4	1	1	1	1	2	1	2	2	2	1	2	2	1	1	4	2	1	2	2	2286.45	383
157	1	68	1	1	2	2	2	2	2	3	3	1	3	0	3	1	1	1	2	2	1	2	2	2	1	2	2	2	1	2	2	1	2	6	2285	315
158	1	61	2	2	1	1	1	1	1	3	3	1	2	2	4	2	1	1	2	2	1	2	2	1	1	2	2	1	1	6	1	1	2	6	3383.5	388
159	1	66	1	2	1	2	1	1	1	3	3	1	1	2	3	2	2	1	2	2	1	2	2	2	1	1	2	2	1	4	1	1	2	4	3682.5	675
160	1	63	1	2	1	1	2	1	2	3	3	1	3	2	3	2	2	1	2	2	2	2	2	2	1	2	2	1	1	4	2	1	2	1	1918	420
161	1	50	1	2	1	2	1	1	1	3	2	2	2	1	4	1	1	1	1	1	1	2	2	1	1	2	2	2	1	2	2	1	2	6	2005	865
162	1	68	2	2	2	1	2	1	2	4	3	1	1	3	3	1	2	1	2	2	1	2	2	2	1	1	2	2	1	4	2	1	2	2	4976.5	370
163	1	47	1	2	1	1	2	1	1	2	3	3	2	1	4	1	1	1	1	1	1	1	2	1	1	1	2	1	1	7	1	1	2	5	1810	851
164	1	60	1	2	1	1	2	1	1	2	1	1	3	2	4	1	2	2	2	2	2	2	2	2	1	2	2	2	1	4	2	1	2	4	2297	568
165	1	50	1	2	1	2	2	1	1	4	2	2	1	2	2	2	2	2	1	2	1	2	2	2	1	2	1	2	1	4	2	1	2	4	1904	502
166	1	68	1	2	1	1	2	1	1	2	3	1	1	2	4	2	2	2	2	2	2	1	2	2	1	2	2	2	1	4	2	1	2	1	1650	234
167	1	67	1	2	1	1	1	1	1	3	3	1	2	2	3	1	2	2	2	2	2	2	2	1	1	1	2	2	1	6	1	1	2	5	2405	786
168	1	70	2	2	1	1	2	1	1	3	3	1	3	0	3	1	1	2	2	1	1	2	2	1	1	2	2	2	1	5	2	1	2	2	2381.5	326
169	1	62	2	2	1	1	1	1	1	3	3	1	2	2	3	1	2	1	2	1	1	2	2	1	1	2	2	1	2	3	2	1	2	1	3877.5	791
170	1	71	1	2	1	1	1	1	1	4	3	1	2	2	1	2	2	2	2	2	2	2	1	2	1	1	2	2	1	4	2	1	2	4	2450	354
171	2	43	2	2	2	2	1	2	2	2	1	3	3	2	1	2	2	1	2	2	2	2	2	2	2	2	2	2	1	5	2	1	2	4	2202	575
172	2	49	1	2	2	2	2	2	1	3	3	2	2	1	3	1	2	2	2	2	2	2	2	2	1	2	2	1	1	2	2	1	2	1	3428	342
173	2	36	2	2	1	1	2	1	2	4	3	3	3	1	3	1	1	1	2	2	2	2	2	2	1	2	2	1	3	1	2	1	2	1	2087.85	524
174	2	59	2	2	2	2	2	2	2	3	3	3	3	2	2	2	2	1	2	2	2	2	1	2	1	2	1	2	2	5	2	1	2	4	3160	1076
175	2	60	1	1	2	2	1	1	1	2	1	3	2	3	1	1	2	2	2	2	2	2	2	2	1	2	2	2	1	2	2	2	1	1	4005	421
176	2	69	1	2	2	1	2	2	2	4	3	1	3	1	3	1	2	2	2	2	2	2	2	1	1	1	2	2	1	4	2	1	2	4	2492	330
177	2	43	2	2	2	2	2	1	1	3	2	3	2	3	1	2	2	2	2	2	2	2	2	2	2	2	2	2	2	7	1	1	2	4	6365	1377
178	2	68	2	2	2	1	2	2	2	3	3	1	2	1	1	2	2	2	2	2	1	2	2	2	1	2	2	2	1	4	2	2	2	4	1280.5	245
179	2	43	1	2	2	2	2	2	2	4	1	3	3	2	2	2	1	1	2	2	1	1	2	2	1	2	2	2	1	4	1	1	2	1	1879.5	496
180	2	47	2	2	1	2	2	2	2	2	2	3	2	3	1	2	2	1	2	2	2	2	2	2	2	2	2	2	2	5	2	1	2	5	6935	791
181	2	70	1	1	2	1	2	1	2	4	3	2	3	3	2	1	2	1	2	2	1	2	2	1	1	1	2	2	1	2	2	1	2	2	3250	633
182	2	45	2	2	1	2	2	2	2	2	3	3	2	3	2	2	2	2	2	2	2	2	2	2	1	2	2	1	1	4	2	1	2	1	2476.5	603
183	2	25	2	2	2	1	1	1	2	3	3	3	3	0	2	1	1	2	2	2	2	2	2	1	1	2	2	1	1	7	1	1	2	4	4810	462
184	2	43	2	1	2	2	1	2	1	3	2	3	2	2	2	1	2	2	2	2	2	2	2	2	1	2	2	2	1	4	2	2	2	1	3023	839
185	2	45	1	2	2	2	2	1	1	4	3	3	2	1	1	1	2	1	2	2	1	2	2	2	1	2	2	2	1	2	2	1	2	2	1635	565
186	2	57	2	2	2	1	2	1	2	3	3	1	2	2	2	1	2	1	2	2	1	2	2	2	1	2	1	2	2	4	2	1	2	4	3103.5	405
187	2	21	2	2	2	1	1	1	1	3	2	3	3	3	2	1	2	2	2	2	2	2	2	2	1	2	2	2	2	3	2	1	2	4	2931.75	613
188	2	65	1	1	2	2	1	1	2	4	1	1	3	0	2	1	1	2	2	2	2	2	2	1	1	1	2	2	1	6	1	1	2	4	2359.25	577
189	2	39	1	1	2	2	1	2	1	3	2	2	2	2	2	2	2	2	2	2	2	2	2	2	1	2	2	2	1	3	2	1	2	3	1970.25	705
190	2	48	2	2	1	1	1	1	1	3	3	1	2	0	1	1	1	1	2	1	2	1	2	1	1	2	2	1	1	5	1	1	2	1	3302.5	490
191	2	36	2	1	2	2	1	2	2	4	3	3	3	3	2	1	1	2	2	2	2	2	2	2	2	2	2	2	1	6	2	1	2	4	3001.5	779
192	2	65	2	1	2	1	2	1	2	4	3	1	3	2	2	2	2	1	2	2	2	2	2	1	1	1	2	2	1	4	2	2	2	1	2170	319
193	2	68	1	1	2	2	2	1	1	4	3	1	3	1	3	2	2	2	2	2	2	2	1	2	1	2	2	1	1	4	2	1	2	2	2017.5	289
194	2	28	2	2	1	2	1	2	1	3	3	3	3	2	3	2	2	2	2	1	1	2	1	2	1	2	2	1	1	1	2	1	2	1	3619	692
195	2	44	1	2	1	2	1	2	1	4	3	3	3	3	2	2	2	2	2	2	2	2	2	2	1	2	2	1	2	4	1	1	2	4	4045	438
196	2	65	1	2	2	2	2	2	2	3	3	1	1	2	2	2	2	1	2	2	2	2	2	1	1	2	2	1	1	4	2	1	2	3	2117	353
197	2	52	1	1	2	2	1	2	2	4	3	1	1	3	1	2	2	2	2	2	2	2	2	2	1	2	1	2	1	4	2	1	2	1	1798.11	581
198	2	61	1	2	2	2	2	2	2	2	3	3	2	2	2	2	2	2	2	2	2	2	2	1	1	2	2	1	1	4	2	1	2	1	6150	563
199	2	50	1	1	2	2	1	2	1	4	3	3	3	3	1	1	2	2	2	2	2	2	2	2	1	2	2	2	2	7	1	1	2	7	2265	804
200	2	68	2	2	2	1	1	2	2	2	3	1	2	2	2	1	2	2	2	2	2	2	2	2	1	2	2	2	1	6	1	1	2	4	1615	488
201	2	56	1	2	2	2	2	2	2	3	1	1	2	1	2	2	1	1	1	1	1	2	2	1	2	2	2	2	1	6	1	1	2	5	2204.2	612
202	2	70	1	2	2	2	1	1	1	3	3	1	2	2	2	1	2	1	2	2	2	2	2	2	1	2	2	1	1	5	1	1	2	5	2545	825
203	2	61	1	1	2	2	2	2	2	3	3	3	3	3	1	2	2	2	2	2	2	2	2	2	1	2	2	2	1	1	2	1	2	1	3317	474
204	2	65	1	2	2	2	1	2	1	3	1	1	2	3	3	1	2	2	2	2	1	2	2	2	1	2	2	2	2	7	1	1	2	5	3323.5	705
205	2	56	1	2	1	2	2	2	1	2	1	1	2	2	2	1	1	1	2	1	2	2	2	1	1	2	2	2	1	3	2	1	2	1	2210	853
206	2	43	1	2	2	2	2	1	1	4	3	3	2	3	2	2	1	2	2	2	2	2	2	2	2	2	1	2	3	4	1	1	2	4	2376.4	641
207	2	66	1	2	1	2	1	2	2	3	3	3	2	0	3	1	1	1	1	1	1	2	2	2	1	2	2	2	1	7	1	1	2	4	6582.5	251
208	2	66	1	2	2	1	2	1	2	4	3	1	2	3	2	1	1	2	2	2	2	2	2	1	1	2	2	2	1	4	2	1	2	1	3100	168
209	2	63	1	2	2	1	1	1	2	4	3	2	3	2	1	2	2	2	2	2	2	2	2	1	2	2	2	2	1	6	1	1	2	6	1750	608
210	2	67	2	1	2	1	2	2	2	3	3	3	2	2	2	2	2	2	2	2	2	2	2	1	1	2	2	1	1	7	1	1	2	7	3485	631
211	2	67	1	1	2	1	2	1	2	2	3	1	3	2	1	2	2	1	2	2	2	2	2	2	1	1	2	2	1	4	2	1	2	4	3017	609
212	2	55	1	1	2	2	2	1	2	4	3	3	2	4	2	1	1	2	2	2	2	2	2	2	1	2	1	2	1	5	1	2	2	5	3053.5	829
213	2	58	1	1	2	2	2	1	2	4	3	1	2	1	1	2	2	2	2	2	2	2	2	2	1	2	2	1	1	5	1	1	2	4	2250	751
214	2	40	2	1	2	2	2	1	2	2	2	3	2	3	2	1	1	1	2	2	1	2	2	2	1	2	2	1	1	2	1	1	1	3	3222.5	636
215	2	48	2	2	1	2	2	1	2	4	3	1	2	2	2	2	2	2	2	2	2	2	2	2	1	2	2	2	2	4	2	1	2	2	1450.1	820
216	2	44	2	2	2	1	1	1	2	3	3	3	2	2	1	1	2	2	2	2	2	2	1	1	1	1	2	1	1	7	1	1	2	4	2786	573
217	2	53	2	2	1	1	2	2	2	3	3	1	2	2	3	2	1	1	2	2	1	1	1	1	2	2	2	1	1	4	1	2	2	5	3233.5	311
218	2	21	1	1	2	1	1	1	2	3	3	2	1	2	2	2	2	2	2	2	2	2	2	1	1	2	2	2	2	4	2	1	2	1	2409	739
219	2	57	2	2	2	1	2	1	2	4	3	3	2	3	1	2	2	2	2	2	2	2	2	2	2	2	2	2	1	6	1	1	2	2	1892.5	913
220	2	50	2	1	2	1	1	1	2	3	2	2	3	3	2	2	2	2	2	2	2	2	2	1	1	2	2	2	1	5	1	1	2	4	2692	337
221	2	60	2	1	2	1	1	1	2	3	3	3	3	2	3	1	2	2	2	2	2	2	2	2	1	2	2	2	1	7	1	1	2	1	2469.5	248
222	2	40	1	2	1	1	2	1	2	4	3	3	3	1	2	1	2	2	2	2	2	2	2	1	1	2	2	2	1	5	1	1	2	3	1638.55	375
223	2	63	2	2	1	2	2	1	2	3	3	1	2	3	1	2	2	2	2	2	2	2	2	2	2	2	2	2	1	4	2	1	2	3	6195	602
224	2	67	2	1	2	1	2	2	2	2	3	1	2	2	2	2	2	2	2	2	1	2	2	2	1	1	2	2	1	4	2	2	2	4	1403.4	600
225	2	56	2	2	1	2	2	1	2	3	3	1	3	0	2	1	2	1	2	2	1	2	2	1	1	2	2	2	1	5	1	1	2	4	3692.5	575
226	2	33	2	2	1	2	2	2	2	4	3	3	2	2	2	2	2	2	2	2	2	1	1	1	1	1	1	2	1	5	2	1	2	4	1517.5	797
227	2	43	1	2	1	1	2	1	1	3	2	3	3	2	2	1	1	1	2	2	1	2	2	2	1	2	2	2	2	4	1	2	2	1	3551	1732
228	2	70	2	2	1	1	1	1	2	4	3	1	2	2	3	1	1	1	2	2	1	2	2	2	1	1	2	2	1	4	2	1	2	4	2238	341
229	2	41	1	2	1	2	1	2	1	3	3	1	3	2	3	2	1	1	1	1	1	2	2	1	1	2	2	2	1	2	2	1	2	1	4850	401
230	2	58	2	2	1	1	2	1	2	3	3	2	1	3	2	2	2	2	2	2	2	2	2	2	1	2	2	2	1	4	2	1	2	4	2502.5	729
231	2	65	1	2	1	2	2	1	2	2	1	1	2	2	3	2	1	2	2	2	1	2	2	1	1	2	2	1	1	7	1	1	2	6	7194.3	375
232	2	60	1	2	1	2	1	2	1	3	1	3	3	2	1	1	2	1	2	2	2	2	2	2	1	2	2	2	1	2	2	1	2	1	5859.5	900
233	2	63	1	2	1	1	2	1	2	2	1	1	3	2	1	2	2	2	2	1	1	2	2	1	1	2	2	2	1	6	2	2	2	1	2123.5	482
234	2	54	2	2	1	2	1	2	1	4	3	3	3	1	1	1	1	1	2	2	2	2	2	2	2	2	2	1	1	4	2	1	2	4	1725	1016
235	2	52	1	1	2	2	2	2	1	4	3	3	3	3	2	2	1	2	2	2	2	2	2	2	1	2	2	2	1	2	2	1	2	1	2115.5	271
236	2	62	2	2	1	1	2	1	1	2	3	3	3	2	2	2	2	2	2	2	2	2	2	2	1	2	2	2	2	3	2	1	2	1	2273.5	424
237	2	59	1	1	2	2	2	2	2	4	3	1	3	2	2	1	2	2	2	2	2	2	2	2	1	2	2	2	1	4	1	1	2	4	2064.15	687
238	2	65	1	2	1	1	2	1	1	2	1	1	3	2	3	1	1	2	2	2	2	2	2	2	1	2	2	2	3	5	2	1	2	4	2540	507
239	2	70	1	1	2	1	2	1	2	3	3	1	3	3	1	1	2	2	2	2	2	2	2	2	1	2	2	2	1	2	2	1	2	2	2238	422
240	2	46	1	2	1	1	1	2	1	2	3	3	2	2	2	2	1	1	2	1	1	2	2	1	1	2	2	2	2	5	1	1	2	2	3203.35	554
241	2	27	1	2	1	2	1	2	1	3	1	3	2	2	3	2	2	1	2	2	2	2	2	2	1	1	2	1	1	2	2	1	2	2	3928	661
242	2	64	2	2	1	1	2	1	2	2	3	3	3	1	1	2	1	2	2	2	2	2	2	2	1	2	2	2	1	1	2	1	2	1	1925	389
243	2	59	2	1	2	1	1	1	2	2	3	1	1	1	3	2	2	2	2	2	2	2	2	2	1	2	2	2	1	4	1	1	2	5	5200	383
244	2	63	1	2	1	1	1	1	2	2	3	3	2	0	1	1	1	2	2	2	1	2	2	2	1	2	2	2	1	5	2	1	2	5	2700	416
245	2	54	2	2	1	1	2	2	2	4	3	3	1	2	2	1	2	2	2	1	2	2	2	2	1	2	1	2	2	2	2	1	2	3	2269	820
246	2	50	2	1	2	1	1	1	2	3	3	3	3	3	2	2	1	2	2	2	2	2	2	1	1	2	2	2	1	4	2	2	2	4	3170	274
247	2	67	1	1	2	1	1	1	2	2	2	3	2	2	3	1	2	2	2	2	2	2	2	1	1	2	2	2	1	7	1	1	2	4	3157.5	531
248	2	63	1	1	2	1	1	1	2	3	2	3	2	3	2	2	2	2	2	2	2	2	2	2	1	2	2	2	2	4	2	1	2	4	3894.3	377
249	2	44	1	2	1	1	1	1	1	2	3	2	2	3	2	1	1	1	2	2	1	2	2	1	1	1	2	1	1	7	1	2	2	3	2546.8	563
250	2	51	2	2	1	2	1	1	2	4	2	3	2	3	2	1	1	2	1	2	2	2	2	1	1	1	2	2	2	5	1	2	1	5	2836.75	568
251	2	65	2	2	1	1	1	1	1	4	3	3	3	2	2	1	2	2	2	2	1	2	2	1	1	2	2	2	1	4	2	1	2	3	2100	646
252	2	70	1	2	1	1	2	1	1	2	3	1	2	0	2	2	2	2	2	2	1	2	2	2	1	2	1	2	1	4	1	1	2	4	1282.5	544
253	2	51	1	1	2	2	2	2	2	4	3	3	3	3	2	1	2	2	2	2	2	2	2	2	1	2	2	2	1	4	2	1	2	4	2315.5	407
254	2	55	2	1	2	1	1	1	1	2	3	3	3	3	2	1	2	2	2	2	2	2	2	2	1	2	2	2	2	4	2	1	2	1	3644.35	759
255	2	54	1	1	2	2	1	2	1	2	3	3	3	2	2	2	2	2	2	2	2	2	2	2	1	2	2	1	1	4	1	1	2	4	2700.5	346
256	2	57	1	2	1	1	2	2	2	3	3	1	2	1	1	1	1	2	2	1	1	2	2	2	1	2	2	2	1	2	2	1	2	1	1373	410
257	2	52	2	2	2	1	2	1	1	2	3	3	2	2	2	1	2	1	2	2	2	2	2	1	1	2	2	2	3	5	2	1	2	4	3055	650
258	2	44	1	1	2	1	2	1	1	2	2	3	3	2	2	1	2	1	2	2	2	2	2	1	1	2	2	2	1	5	2	1	2	4	3627.5	427
259	2	55	1	2	1	1	2	1	1	3	3	2	2	1	3	2	1	1	2	2	1	2	2	2	1	2	2	1	1	3	2	1	2	1	1676	531
260	2	60	1	2	1	1	2	1	2	4	3	3	3	1	2	2	2	2	2	2	1	2	2	2	1	2	2	2	1	4	2	1	2	5	2606.5	198
261	2	69	1	1	2	1	2	1	2	4	3	3	3	2	1	2	1	2	2	2	2	2	2	2	1	1	2	2	1	1	2	2	1	1	4058.5	576
262	2	62	1	1	2	1	2	1	2	3	3	1	1	1	3	1	1	1	2	2	2	2	2	1	1	1	1	1	1	6	1	1	2	4	3123.5	490
263	2	70	1	2	1	2	1	2	1	2	2	2	2	2	2	1	2	1	2	2	1	2	2	2	1	2	2	1	1	4	2	1	2	4	3304.5	638
264	2	65	1	2	1	1	2	1	2	4	3	1	3	3	1	2	2	2	2	2	2	2	2	1	1	2	2	2	2	3	2	1	2	1	5074.25	449
265	2	56	1	2	1	2	2	2	1	3	3	3	3	2	2	1	2	2	2	2	2	2	2	2	1	2	2	2	1	4	2	1	2	4	2563	685
266	2	63	1	2	1	1	2	1	1	3	3	3	2	2	2	1	2	1	2	2	1	2	2	1	1	2	2	2	1	4	2	1	2	1	2989	289
267	2	56	1	1	2	2	2	1	1	3	3	3	3	3	2	2	2	2	2	2	2	2	2	2	1	2	2	2	2	7	2	1	2	4	1765.5	606
268	2	25	1	1	2	2	1	2	1	4	3	3	1	3	1	2	2	2	2	2	2	2	2	2	2	2	2	2	2	4	1	1	2	4	1687	355
269	2	68	1	2	1	1	1	1	1	3	3	1	1	2	3	2	2	1	2	2	2	2	2	2	1	1	2	2	1	5	2	1	2	4	4873	478
270	2	55	1	2	1	1	2	1	1	4	3	1	3	2	2	1	1	2	2	2	2	2	2	2	1	1	2	1	1	3	2	1	2	2	3364.45	241
271	2	36	1	2	1	1	1	1	1	4	3	3	3	1	3	1	2	2	2	2	2	2	2	1	2	2	2	2	1	4	1	1	2	1	1872.5	555
272	2	36	1	2	1	2	2	1	1	2	2	3	3	3	1	2	2	2	2	2	2	2	2	2	1	2	2	1	2	4	1	1	2	4	4329.5	775
273	2	41	1	2	1	2	1	2	1	3	2	3	3	2	2	1	2	1	2	2	2	2	2	2	1	1	2	2	1	4	1	1	2	1	4215	739
274	2	60	1	2	1	1	1	1	1	3	3	1	2	0	2	1	2	2	2	2	1	2	2	1	1	2	2	2	1	4	2	1	2	1	2385	572
275	2	51	1	2	1	2	2	2	1	3	3	3	2	2	2	1	2	1	2	2	1	2	2	2	1	2	2	2	2	4	2	1	2	1	3696.75	371
276	2	38	1	2	2	2	2	1	1	3	1	3	3	2	2	2	2	2	2	2	2	2	2	2	2	2	2	1	2	4	2	1	2	1	2956.5	521
277	2	67	1	2	1	2	2	1	1	1	3	1	1	2	1	1	2	2	2	2	2	2	2	2	1	2	2	2	1	4	2	1	2	4	3261.75	368
278	2	63	1	2	1	1	2	1	1	4	3	1	3	0	3	2	2	2	2	2	1	2	2	1	1	2	2	2	2	7	1	1	2	5	3189.25	514
279	2	67	1	2	1	1	2	1	1	1	3	1	2	2	1	1	2	2	2	2	2	2	2	2	1	2	2	2	1	5	2	1	2	4	5837.5	150
280	2	61	1	2	1	1	1	1	1	3	3	1	2	2	2	2	2	2	2	2	2	2	2	1	1	1	2	1	1	1	2	1	2	1	3500	894
281	2	44	2	2	1	2	1	1	2	2	3	3	2	2	2	1	1	1	2	2	2	2	2	2	1	2	2	2	1	5	1	1	2	4	1789.5	843
282	2	44	1	2	1	2	2	1	2	2	2	3	2	2	2	1	1	1	2	2	1	2	2	1	1	2	2	2	2	7	1	1	2	2	3294.75	468
283	2	66	1	1	2	2	2	1	2	4	3	1	2	2	3	2	2	2	2	2	2	2	2	2	1	2	2	2	1	4	2	1	2	4	2002.5	704
284	2	64	1	1	2	1	2	1	1	1	3	2	2	2	3	1	1	1	2	2	1	1	1	2	1	2	2	2	1	1	2	1	2	4	2422.5	288
285	2	70	2	1	2	1	2	1	1	2	3	1	2	2	1	2	2	2	2	2	2	2	2	2	1	1	2	2	1	1	2	1	2	3	5100	907
286	2	42	1	2	1	1	2	1	1	2	2	3	2	2	3	1	1	2	1	2	2	2	2	1	1	2	2	2	1	4	1	1	2	4	2233	948
287	2	47	1	2	1	1	1	1	1	4	3	3	2	1	2	1	2	2	2	2	1	2	2	1	1	2	2	2	1	1	2	1	2	1	4102.5	787
288	2	51	1	2	1	2	2	1	1	2	2	3	1	2	3	1	1	2	2	2	2	2	2	2	1	2	2	2	1	4	1	2	2	7	2366.5	466
289	2	58	1	2	1	1	2	1	1	4	3	3	3	3	2	2	1	1	2	2	2	2	2	2	1	2	1	2	2	2	2	2	2	5	2033.25	316
290	2	35	1	2	1	1	1	1	1	4	3	3	3	4	2	2	1	2	2	2	2	2	2	2	1	2	2	2	1	4	1	1	2	1	2184	854
